# Supplementary material for: Highly Sensitive and Stretchable c-MWCNTs/PPy Embedded Multidirectional Strain Sensor Based on Double Elastic Fabric for Human Motion Detection
Source: Nanomaterials (Basel). 2021 Sep 8;11(9):2333. doi: 10.3390/nano11092333 (PMC8467426; doi:10.3390/nano11092333)
Supplement: Supplementary file 1 [file nanomaterials-11-02333-s001.zip]

Archive with 1 entries (1 files):
- nanomaterials-1345368-SI-conversion (new).pdf
